# Supplementary material for: Fungal Frontiers in (Bio)sensing
Source: Biosensors (Basel). 2026 Feb 22;16(2):131. doi: 10.3390/bios16020131 (PMC12938827; doi:10.3390/bios16020131)
Supplement: Supplementary file 1 [file biosensors-16-00131-s001.zip]

Archive with 1 entries (1 files):
- biosensors-4148500-supplementary.pdf
